# Supplementary material for: Exploring barriers and facilitators of implementing an at-home SARS-CoV-2 antigen self-testing intervention: The Rapid Acceleration of Diagnostics—Underserved Populations (RADx-UP) initiatives
Source: PLoS One. 2023 Nov 16;18(11):e0294458. doi: 10.1371/journal.pone.0294458 (PMC10653400; doi:10.1371/journal.pone.0294458)
Supplement: S1 Dataset — (ZIP) [file pone.0294458.s002.zip]

Archive with 23 entries (23 files):
- CA-FG_09_29_POST-INTERVIEW REFLECTION MEMO.docx
- CAFG-Notes (09.03.22).docx.docx
- CAFG-Notes (09.29.2022).docx.docx
- CAFG-Transcript (9.03.22).doc
- CA-Transcript (9.29.22).doc
- FG 1.03_Focus_Group_Guide_March 2022 Final.doc
- Interview reflection questions.docx
- NC.FG-Notes 09.21.docx.docx
- NCFG-NotesNotes (8.25.22).docx [Christina].docx
- NCFG-Transcript (8.25.22).txt [Christina].doc
- NCFG-Transcription (9.21.22).doc
- PID(3)-Notes (8_16_22).docx [Christina].docx
- PID3-Transcript (08.16.22).doc
- PID6 interview notes.docx
- PID6 transcript_08_03_2022.doc
- PID8  interview notes.docx
- PID8 interview notes.docx
- PID8 interview transcript.docx
- P'sID(7)-Notes (8.18.22).docx
- P'sID(7)-Transcript (8.18.22) [Christina].docx
- P'sID(9)-Notes (08.17.22).docx
- P'sID(9)-Transcript (08.17.22).doc
- SI 1.03_Semi-Structured_Interview_Guide.docx
